# Supplementary material for: Multi-center, single-blind randomized controlled trial comparing functional electrical stimulation therapy to conventional therapy in incomplete tetraplegia
Source: Front Rehabil Sci. 2022 Sep 9;3:995244. doi: 10.3389/fresc.2022.995244 (PMC9500231; doi:10.3389/fresc.2022.995244)
Supplement: Supplementary file 1 [file Table_1_v1.xlsx]

## Sheet: subgroup tracker
Supplementary Table 1. Participants interrupted due to COVID-19 pandemic
Number of participants	Site and participant ID #	Study group	Last completed Visit	Action upon restarting	Is the Visit Schedule altered from the Protocol (Yes/No/Partial)
1	291-003	CONV	Therapy #19	Repeat Baseline and restart therapy as session #1	Yes
2	291-004	FES	Therapy #5	Repeat Baseline and restart therapy as session #1	Yes
3	291-006	CONV	Baseline Visit	Repeat Baseline and restart therapy as session #1	Partial
4	292-001	CONV	Therapy #40	End of Treatment Assessment	No
5	292-005	FES	Therapy #3	Repeat Baseline and restart therapy as session #1	Yes
6	293-001	FES	Therapy #40	End of Treatment Assessment	No
7	293-002	CONV	Therapy #40	End of Treatment Assessment	No
8	293-005	CONV	Therapy #35	Passed away	Partial
9	293-006	CONV	Therapy #30	Repeat Interim assessment and then continue with therapy #31	Partial
10	293-007	FES	Interim Assessment	Repeat Interim assessment and then continuewith therapy #21	Partial
11	293-008	FES	Therapy #9	Repeat Baseline and restart therapy as session #1	Yes
12	294-0004	CONV	Therapy #40	End of Treatment Assessment	No
13	294-0005	FES	Therapy #40	End of Treatment Assessment	No
14	294-0006	CONV	Therapy #40	End of Treatment Assessment	No
15	294-0007	FES	Therapy #24	Repeat Interim assessment and then continue with therapy #25	Partial
16	294-0008	FES	Therapy #19	Repeat Baseline and restart therapy as session #1	Yes
17	294-0009	FES	Therapy #12	Repeat Baseline and restart therapy as session #1	Yes
CONV=conventional therapy group; FES=functional electrical stimulation therapy group
